# Supplementary material for: Needle-track metastasis in diffuse intrinsic pontine glioma: Need for a standardized surgical strategy?
Source: Neurooncol Adv. 2026 Jun 8;8(1):vdag155. doi: 10.1093/noajnl/vdag155 (PMC13302791; doi:10.1093/noajnl/vdag155)
Supplement: vdag155_Supplementary_Data [file vdag155_supplementary_data.zip]

Archive with 4 entries (3 files):
- Supplementary_Data (4)/
- Supplementary_Data (4)/Supp-Table1_241028.docx
- Supplementary_Data (4)/Supp.Figure_1.tiff
- Supplementary_Data (4)/Supplementary_Figure_Legend_NOA-D-26-00070.docx
